# Supplementary material for: A Participatory Approach in Assessing the Knowledge, Attitude, and Practices (KAP) of Stakeholders and Livestock Owners about Ticks and Tick-Borne Diseases from Sindh, Pakistan
Source: Pathogens. 2023 Jun 3;12(6):800. doi: 10.3390/pathogens12060800 (PMC10303654; doi:10.3390/pathogens12060800)
Supplement: Supplementary file 1 [file pathogens-12-00800-s001.zip]

Archive with 1 entries (1 files):
- pathogens-2375085-supplementary.pdf
